# Supplementary material for: FGFR1 and NTRK3 actionable alterations in “Wild-Type” gastrointestinal stromal tumors
Source: J Transl Med. 2016 Dec 14;14:339. doi: 10.1186/s12967-016-1075-6 (PMC5157084; doi:10.1186/s12967-016-1075-6)
Supplement: Supplementary file 2 — Additional file 2: Table S6. List of Mutations Identified in non-WT Patients. Complete tabulation of genomic alterations found in non-WT patients, with VUSs filtered for deleterious effects according to Additional files 1 and 2. [file 12967_2016_1075_MOESM2_ESM.xlsx]

## Sheet: Table S6
Table S6: List of mutations identified in KIT/PDGFRA/SDH/RAS pathways defining non-WT patients
Patient ID	Gene	Mutation	FM class*	Category	Alternate Allele Frequency	Coverage Depth
1	HRAS	G168E	VUS	missense	0.47	516
1	KIT	S501_A502insAY	lik_som	inframeinsertion	0.34	1259
2	HRAS	P174S	VUS	missense	0.41	371
2	KIT	V560E	known_som	missense	0.32	860
3	KRAS	G12D	known_som	missense	0.3	705
4	KRAS	K176del	VUS	inframeinsertion	0.41	781
5	KIT	K558_V559>N	known_som	other	0.81	410
6	KIT	K550_E554>I	lik_som	other	0.62	1145
7	KIT	Y503_F504insAY	known_som	inframeinsertion	0.32	685
8	KIT	R815_D816del	lik_som	inframeinsertion	0.39	405
8	KIT	V560G	known_som	missense	0.42	437
9	KIT	W557_K558del	known_som	inframeinsertion	0.77	766
10	KIT	K550_Q556del	known_som	inframeinsertion	0.41	908
11	KIT	W557R	known_som	missense	0.36	702
12	KIT	S501_A502insAY	lik_som	inframeinsertion	0.39	1107
13	KIT	Y823D	known_som	missense	0.32	923
13	KIT	W557_K558del	known_som	inframeinsertion	0.29	1103
13	NF1	E1720D	VUS	missense	0.51	1171
14	KIT	V560E	known_som	missense	0.24	547
14	NF1	V530I	VUS	missense	0.5	697
15	KIT	P551_E554del	lik_som	inframeinsertion	0.35	914
16	KIT	D820V	known_som	missense	0.65	1456
16	KIT	Y823D	known_som	missense	0.04	1393
16	KIT	V560_E561>E	known_som	other	0.61	1630
17	KIT	Y503_F504insAY	known_som	inframeinsertion	0.24	797
18	KIT	N822K	known_som	missense	0.4	642
18	KIT	W557_V559>F	known_som	other	0.81	878
18	PDGFRA	PDGFRA_N/A_rearrangement	other_SV	NA	17
19	KIT	W557_K558>CE	known_som	other	0.4	868
20	KIT	V654A	known_som	missense	0.18	562
20	KIT	W557_K558del	known_som	inframeinsertion	0.4	627
20	PDGFRA	PDGFRA_N/A_rearrangement	other_SV	NA	50
21	KIT	D820H	known_som	missense	0.24	1080
21	KIT	D820E	known_som	missense	0.21	1076
21	KIT	Y503_F504insAY	known_som	inframeinsertion	0.38	1121
22	KIT	V560D	known_som	missense	0.35	970
23	KIT	Y503_F504insAY	known_som	inframeinsertion	0.18	966
24	KIT	L589_S590insPYDHKWEFPRNRL	lik_som	inframeinsertion	0.19	564
25	KIT	V559A	known_som	missense	0.58	665
26	KIT	P551_V555del	known_som	inframeinsertion	0.26	864
27	KIT	K550_V555>I	known_som	other	0.49	1131
28	KIT	W557_K558del	known_som	inframeinsertion	0.14	280
28	PDGFRA	L967V	VUS	missense	0.48	416
29	KIT	D816E	known_som	missense	0.44	1105
29	KIT	Q556_D572del	lik_som	inframeinsertion	0.37	1102
30	KIT	W557R	known_som	missense	0.4	891
31	KIT	G565_T574>P	lik_som	other	0.28	728
32	KIT	D579del	known_som	inframeinsertion	0.56	1124
32	KIT	A829P	known_som	missense	0.02	1089
32	KIT	N822Y	known_som	missense	0.06	1065
33	KIT	V559D	known_som	missense	0.41	1146
34	KIT	W557_K558del	known_som	inframeinsertion	0.54	435
34	KIT	T670E	VUS	missense	0.55	294
35	KIT	W557_E561>YS	lik_som	other	0.58	1002
36	KIT	V654A	known_som	missense	0.31	856
36	KIT	M552_W557del	lik_som	inframeinsertion	0.61	894
37	KIT	Y503_F504insAY	known_som	inframeinsertion	0.27	545
38	KIT	T670I	known_som	missense	0.22	785
38	KIT	D419del	known_som	inframeinsertion	0.4	710
39	KIT	V654A	known_som	missense	0.49	898
39	KIT	V559D	known_som	missense	0.52	852
40	KIT	V559_G565del	known_som	inframeinsertion	0.31	685
40	KIT	Y823D	known_som	missense	0.32	470
41	KIT	D820Y	known_som	missense	0.37	712
41	KIT	K550_K558del	known_som	inframeinsertion	0.39	848
42	KIT	W557R	known_som	missense	0.4	1253
43	KIT	K642E	known_som	missense	0.93	1037
43	KIT	T670I	known_som	missense	0.44	797
44	KIT	V555_K558del	lik_som	inframeinsertion	0.48	1169
45	KIT	Q556_T574>Q	lik_som	other	0.36	611
46	KIT	W557R	known_som	missense	0.3	1213
47	KIT	K558_I571del	lik_som	inframeinsertion	0.34	788
48	KIT	W557G	known_som	missense	0.44	569
49	KIT	Y570_L576del	known_som	inframeinsertion	0.4	1518
50	KIT	Q556_I563del	lik_som	inframeinsertion	0.06	807
51	BRAF	I374V	VUS	missense	0.5	1020
51	KIT	V559D	known_som	missense	0.57	1122
52	KIT	D820Y	known_som	missense	0.42	776
52	KIT	Y503_F504insAY	known_som	inframeinsertion	0.33	1049
52	NF1	D287G	VUS	missense	0.43	662
53	KIT	V654A	known_som	missense	0.37	815
53	KIT	E554_V559>V	known_som	other	0.38	823
54	KIT	A829P	known_som	missense	0.4	738
54	KIT	E562Q	known_som	missense	0.2	261
54	KIT	Q556_K558del	known_som	inframeinsertion	0.76	713
55	KIT	K558_V559>NPV	lik_som	other	0.41	911
56	KIT	V654A	known_som	missense	0.15	467
56	KIT	W557_K558del	known_som	inframeinsertion	0.12	486
57	KIT	E561Q	VUS	missense	0.05	519
57	KIT	W557_V560>F	lik_som	other	0.34	818
58	KIT	N822Y	known_som	missense	0.51	967
59	KIT	D579del	known_som	inframeinsertion	0.34	630
60	KIT	N822K	known_som	missense	0.42	530
61	KIT	P551_Y553del	lik_som	inframeinsertion	0.42	2115
62	KIT	V560D	known_som	missense	0.44	614
62	NF1	A2532V	VUS	missense	0.54	333
63	KIT	V560_E561>E	known_som	other	0.79	596
63	KIT	N822K	known_som	missense	0.43	495
64	KIT	Y503_F504insAY	known_som	inframeinsertion	0.38	906
64	SDHD	Q121*	lik_som	nonsense	0.46	362
65	BRAF	D22N	VUS	missense	0.49	303
65	KIT	Y503_F504insAY	known_som	inframeinsertion	0.32	809
66	KIT	Y503_F504insAY	known_som	inframeinsertion	0.27	788
67	KIT	V560D	known_som	missense	0.35	478
68	KIT	E554_V559>V	known_som	other	0.72	1149
68	KIT	V654A	known_som	missense	0.56	1004
69	KIT	D820Y	known_som	missense	0.41	754
69	KIT	M552_W557>R	lik_som	other	0.45	995
69	KIT	Y823D	known_som	missense	0.01	722
70	KIT	V654A	known_som	missense	0.22	1515
70	KIT	W557_K558>Q	lik_som	other	0.64	1491
71	KIT	K642E	known_som	missense	0.94	1237
72	KIT	W557_K558del	known_som	inframeinsertion	0.65	877
72	NF1	L581fs*6	lik_som	frameshift	0.4	648
72	PDGFRA	D135G	VUS	missense	0.87	877
73	KIT	W557_V559>C	known_som	other	0.37	1179
74	KIT	K550_Q556>M	known_som	other	0.4	1196
74	KIT	N822Y	known_som	missense	0.46	918
75	KIT	Q556_I563del	lik_som	inframeinsertion	0.36	978
75	KIT	Y823D	known_som	missense	0.39	761
75	KIT	Y823C	known_som	missense	0.03	751
76	KIT	Y823D	known_som	missense	0.48	712
76	KIT	V560G	known_som	missense	0.44	927
77	KIT	W557_K558del	known_som	inframeinsertion	0.48	496
78	BRAF	T332I	VUS	missense	0.41	1092
78	KIT	K558_G565>R	lik_som	other	0.7	1092
78	KIT	N822Y	known_som	missense	0.8	836
79	KIT	D579del	known_som	inframeinsertion	0.84	357
80	KIT	Y503_F504insAY	known_som	inframeinsertion	0.74	907
81	KIT	N822K	known_som	missense	0.33	486
81	KIT	P585_R586>REFPR	lik_som	other	0.28	654
82	KIT	P551_Q556del	known_som	inframeinsertion	0.76	634
82	KIT	D820Y	known_som	missense	0.42	525
83	KIT	W557_K558del	known_som	inframeinsertion	0.68	541
83	KIT	V654A	known_som	missense	0.34	549
84	KIT	W557_K558del	known_som	inframeinsertion	0.31	498
85	KIT	V654A	known_som	missense	0.31	1454
85	KIT	W557_K558del	known_som	inframeinsertion	0.86	1401
85	PDGFRA	PDGFRA_N/A_rearrangement	other_SV	NA	11
85	PDGFRA	amplification	known_amp	NA	6	exons22of22
85	SDHA	amplification	other_amp	NA	6	exons15of15
86	KIT	V559G	known_som	missense	0.44	848
87	KIT	W557_K558del	known_som	inframeinsertion	0.55	632
87	KIT	A829P	known_som	missense	0.39	504
87	KIT	V654A	known_som	missense	0.02	615
88	KIT	W557_K558del	known_som	inframeinsertion	0.39	461
89	KIT	Y503_F504insAY	known_som	inframeinsertion	0.08	941
90	KIT	W557_D572>Y	lik_som	other	0.33	1094
90	KIT	N822K	known_som	missense	0.41	859
91	KIT	K550_K558del	known_som	inframeinsertion	0.96	656
92	KIT	S501_A502insAY	lik_som	inframeinsertion	0.34	745
93	BRAF	F294L	VUS	missense	0.41	663
93	KIT	C809G	VUS	missense	0.43	881
93	KIT	N566_P573>T	lik_som	other	0.4	889
93	SDHB	G53E	VUS	missense	0.86	506
94	KIT	D579_H580insDPTQLPYD	known_som	inframeinsertion	0.45	385
95	BRAF	E26D	VUS	missense	0.49	315
95	KIT	K558_V560>N	known_som	other	0.52	612
96	KIT	splice	lik_som	splicing	0.5	728
96	KIT	Y823D	known_som	missense	0.48	727
97	KIT	K558_V559del	known_som	inframeinsertion	0.84	538
98	KIT	P551_M552>L	known_som	other	0.72	941
99	BRAF	E26D	VUS	missense	0.5	405
99	KIT	Q556_V560>H	known_som	other	0.39	867
100	KIT	W557R	known_som	missense	0.55	1044
101	KIT	V560E	known_som	missense	0.79	1075
101	KIT	F110fs*33	VUS	frameshift	0.14	1148
101	KIT	D820Y	known_som	missense	0.52	807
101	KIT	Y823D	known_som	missense	0.28	785
102	KIT	L576P	known_som	missense	0.43	805
102	NF1	NF1_intergenicRegion_truncation	likely_SV	NA	29
103	KIT	Y503_F504insAY	known_som	inframeinsertion	0.32	1077
104	KIT	Y553_V555>L	lik_som	other	0.45	930
105	KIT	S501_A502insAY	lik_som	inframeinsertion	0.27	1252
106	KIT	M552_W557>R	lik_som	other	0.67	949
107	KIT	M552_E554>K	lik_som	other	0.42	1079
108	KIT	W557_E561del	known_som	inframeinsertion	0.43	803
109	KIT	Y503_F504insAY	known_som	inframeinsertion	0.37	886
110	KIT	V560D	known_som	missense	0.92	709
111	KIT	Y503_F504insAY	known_som	inframeinsertion	0.06	719
112	KIT	P577fs*2	lik_som	frameshift	0.42	3332
112	KIT	amplification	known_amp	NA	11	exons21of21
112	PDGFRA	amplification	known_amp	NA	8	exons22of22
113	KIT	W557_K558del	known_som	inframeinsertion	0.8	1049
114	KIT	Y570_L576del	known_som	inframeinsertion	0.59	380
114	NF1	G910fs*8	lik_som	frameshift	0.91	236
115	KIT	W557_E561del	known_som	inframeinsertion	0.37	752
116	KIT	W557_K558del	known_som	inframeinsertion	0.24	527
116	KIT	T670I	known_som	missense	0.25	516
117	KIT	W557_V559>F	known_som	other	0.16	769
118	KIT	V559D	known_som	missense	0.29	546
118	SDHB	D161G	VUS	missense	0.53	466
119	KIT	K642E	known_som	missense	0.03	974
119	SDHA	E152*	VUS	nonsense	0.81	244
120	KIT	V560D	known_som	missense	0.38	901
121	KIT	V560_L576del	known_som	inframeinsertion	0.32	1032
122	KIT	K558_V559>NPV	lik_som	other	0.34	947
123	KIT	W557_E561del	known_som	inframeinsertion	0.6	573
123	SDHA	A331T	known_som	missense	0.52	378
124	KIT	W557fs*1	lik_som	frameshift	0.36	1004
125	KIT	Q556_V560del	known_som	inframeinsertion	0.32	1165
126	KIT	P551_E554del	lik_som	inframeinsertion	0.33	829
127	KIT	A829P	known_som	missense	0.47	950
127	KIT	splicesite1648-6_1672del31	lik_som	splicing	0.44	791
128	KIT	Y503_F504insAY	known_som	inframeinsertion	0.15	742
129	KIT	Y568_T574del	lik_som	inframeinsertion	0.33	829
130	KIT	W557_K558del	known_som	inframeinsertion	0.46	608
131	KIT	T417_D419>N	lik_som	other	0.26	713
131	NF1	V1120A	VUS	missense	0.43	557
132	PDGFRA	D842V	known_som	missense	0.34	474
133	PDGFRA	D842I	lik_som	missense	0.2	803
133	PDGFRA	R558H	VUS	missense	0.5	919
134	PDGFRA	N659K	VUS	missense	0.42	924
135	PDGFRA	V977G	VUS	missense	0.5	519
135	PDGFRA	Y849D	VUS	missense	0.32	454
136	PDGFRA	D842V	known_som	missense	0.39	644
137	PDGFRA	D842V	known_som	missense	0.19	247
138	PDGFRA	I565_S566insEIRWRVIESI	known_som	inframeinsertion	0.3	996
139	PDGFRA	P589_R590insPYDSRWEFP	lik_som	inframeinsertion	0.36	1044
140	PDGFRA	D842V	known_som	missense	0.8	480
141	NF1	C397F	VUS	missense	0.49	722
141	PDGFRA	D842V	known_som	missense	0.95	422
142	PDGFRA	D842V	known_som	missense	0.26	516
143	PDGFRA	D842V	known_som	missense	0.33	390
144	PDGFRA	D842V	known_som	missense	0.59	455
144	SDHA	amplification	other_amp	NA	9	exons15of15
145	PDGFRA	D842V	known_som	missense	0.35	669
146	PDGFRA	D842V	known_som	missense	0.26	816
147	PDGFRA	I843_D846del	lik_som	inframeinsertion	0.3	731
148	SDHC	A3fs*4	VUS	frameshift	0.84	511
149	NF1	R2424fs*3	lik_som	frameshift	0.83	426
149	SDHA	amplification	other_amp	NA	6	exons15of15
150	SDHA	R171H	VUS	missense	0.49	300
150	SDHA	R451C	VUS	missense	0.18	430
151	SDHA	H296Y	VUS	missense	0.87	244
152	SDHA	T143M	VUS	missense	0.22	263
153	SDHB	R46Q	VUS	missense	0.9	269
154	NF1	D1172fs*12	lik_som	frameshift	0.42	607
154	NF1	R1534*	known_som	nonsense	0.5	465
155	NF1	V1146I	VUS	missense	0.5	906
156	NF1	F2351fs*46	lik_som	frameshift	0.72	365
157	NF1	G2281*	lik_som	nonsense	0.6	418
158	NF1	G629R	known_som	missense	0.7	458
158	NF1	NF1_ATAD5_rearrangement	likely_SV	NA	32
159	NF1	S1754P	VUS	missense	0.43	511
159	NF1	H119fs*7	lik_som	frameshift	0.38	692
160	NF1	splicesite3974+1_3974+1delG	lik_som	splicing	0.1	408
160	NF1	splicesite3975-2A>G	lik_som	splicing	0.08	313
161	NF1	V1244fs*25	lik_som	frameshift	0.33	633
162	BRAF	V600E	known_som	missense	0.59	501
* As determine by FM classification. VUS were further filter for predicted delterious effect (see Methods).
