# Supplementary material for: FGFR1 and NTRK3 actionable alterations in “Wild-Type” gastrointestinal stromal tumors
Source: J Transl Med. 2016 Dec 14;14:339. doi: 10.1186/s12967-016-1075-6 (PMC5157084; doi:10.1186/s12967-016-1075-6)
Supplement: Supplementary file 3 — Additional file 3: Table S7. List of Mutations Identified in WT Patients. Complete tabulation of genomic alterations found in study cohort, with VUSs filtered for deleterious effects according to Additional files 1 and 2. [file 12967_2016_1075_MOESM3_ESM.xlsx]

## Sheet: Table S7
Table S7: List of mutations identified in WT patients. Missense VUS are predicted to be deleterious by 2/4 tools (see Tables S1 and S2).
Gene	Mutation	Class	AF_DP	Type
ABL1	G848S	VUS	0.47_586	missense
APC	A2122_C2123insA	known_som	0.34_647	inframeindel
APC	R1171C	known_som	0.47_785	missense
APC	A2286V	VUS	0.49_1183	missense
AR	G457_G466del	VUS	0.38_346	inframeindel
AR	G457_G464del	VUS	0.24_446	inframeindel
AR	L54_L55>L	VUS	0.42_445	other
ARAF	T181N	VUS	0.47_759	missense
ARID1A	A165_A166insA	VUS	0.35_301	inframeindel
ARID1B	G357_Y358insG	VUS	0.23_167	inframeindel
ARID1B	Q121_Q122insQQ	VUS	0.45_483	inframeindel
ARID1B	G357_Y358insG	VUS	0.29_187	inframeindel
ARID1B	Q129_Q130insQQ	VUS	0.23_592	inframeindel
ARID1B	Q2160H	VUS	0.52_1024	missense
ARID1B	G275_A276>AGA	VUS	0.32_386	other
ARID2	T491S	VUS	0.64_428	missense
ATM	S978P	VUS	0.55_641	missense
ATM	I1804F	VUS	0.36_1468	missense
ATR	S1142G	VUS	0.49_1013	missense
ATR	A2030T	VUS	0.35_473	missense
ATR	T974M	VUS	0.52_502	missense
AURKB	T69K	VUS	0.5_561	missense
AXL	A262T	VUS	0.49_364	missense
BARD1	P358_S364del	VUS	0.26_1066	inframeindel
BCOR	K1291*	lik_som	0.94_467	nonsense
BCOR	E1076*	lik_som	0.39_723	nonsense
BCORL1	A157T	VUS	1.0_259	missense
BRCA2	G522R	VUS	0.5_553	missense
BRCA2	K2971*	lik_som	0.21_1127	nonsense
BRD4	P974L	VUS	0.51_156	missense
BRIP1	Q740H	VUS	0.62_647	missense
BTK	N650S	VUS	0.2_331	missense
CASP8	E184A	VUS	0.49_911	missense
CASP8	M1_E12>?	VUS	0.46_254	other
CCND2	CCND2_N/A_rearrangement	other_SV	19	NA
CDH2	R748H	VUS	0.5_539	missense
CDH5	P673L	VUS	0.65_250	missense
CDH5	M6V	VUS	0.51_321	missense
CDK4	amplification	known_amp	20_exons7of7	NA
CDK4	amplification	known_amp	9_exons7of7	NA
CDKN2A	loss	known_loss	0_exons5of5	NA
CDKN2B	D86N	VUS	0.35_444	missense
CDKN2B	loss	known_loss	0_exons5of5	NA
CEBPA	P196_P197insHP	VUS	0.32_242	inframeindel
CHD2	G303S	VUS	0.5_870	missense
CHD2	K192E	VUS	0.62_983	missense
CHEK1	M201V	VUS	0.47_761	missense
CIC	P1597Q	VUS	0.61_191	missense
CIC	S649F	VUS	0.18_387	missense
CREBBP	Q2208H	VUS	0.48_400	missense
CREBBP	A2419V	VUS	0.5_671	missense
CSF1R	R294Q	VUS	0.5_450	missense
CTCF	L178I	VUS	0.5_707	missense
CUX1	S480G	VUS	0.49_536	missense
DAXX	E455del	VUS	0.45_642	inframeindel
DAXX	E553K	VUS	0.47_877	missense
DTX1	P234L	VUS	0.39_70	missense
EP300	Q2266_Q2267>Q	VUS	0.48_693	other
EPHA5	A611T	lik_som	0.17_589	missense
EPHA7	Q675P	VUS	0.47_851	missense
ETV6	ETV6_NTRK3_fusion	likely_SV	153	NA
FAM175A	A338fs*12	VUS	0.46_635	frameshift
FANCC	L491del	VUS	0.44_903	inframeindel
FANCF	Q6*	VUS	0.52_542	nonsense
FANCM	K136fs*13	VUS	0.48_1029	frameshift
FAT3	H2780N	VUS	0.07_888	missense
FGF6	amplification	known_amp	9_exons3of3	NA
FGFR1	K656E	known_som	0.66_675	missense
FGFR1	FGFR1_TACC1_fusion	likely_SV	207	NA
FGFR1	FGFR1_HOOK3_fusion	likely_SV	23	NA
FGFR3	R498W	VUS	0.68_271	missense
FLT1	S722del	VUS	0.17_286	inframeindel
FLT1	S918C	VUS	0.47_715	missense
FLT3	Q771P	VUS	0.49_474	missense
FLT4	E1180G	VUS	0.49_1221	missense
FOXL2	A303G	VUS	0.47_111	missense
FRS2	A317_S318insRA	VUS	0.43_867	inframeindel
GLI1	R293C	VUS	0.46_428	missense
GLI1	A745V	VUS	0.49_475	missense
GNAS	P414R	VUS	0.45_197	missense
GPR124	G407S	VUS	0.47_449	missense
GPR124	C1196Y	VUS	0.49_416	missense
HGF	V589I	VUS	0.47_461	missense
HNF1A	H514R	VUS	0.25_640	missense
IDH1	M18R	VUS	0.24_411	missense
IGF1	amplification	known_amp	10_exons6of6	NA
IGF1R	R659Q	VUS	0.46_450	missense
IGF2R	T628M	VUS	0.53_501	missense
IGF2R	V83I	VUS	0.48_562	missense
IRF4	R8Q	VUS	0.52_294	missense
IRS2	G508S	VUS	0.5_1877	missense
JAK1	P1044fs*13	VUS	0.25_415	frameshift
JAK1	S729fs*1	VUS	0.1_450	frameshift
JUN	V232L	VUS	0.17_722	missense
KDR	L462V	VUS	0.41_603	missense
KEAP1	Q619del	VUS	0.47_598	inframeindel
LRP1B	D1274E	VUS	0.18_494	missense
LRP1B	G1087S	VUS	0.51_1247	missense
LRP1B	V4109I	VUS	0.49_532	missense
LRP1B	L4116S	VUS	0.06_613	missense
LRP1B	T1043A	VUS	0.47_277	missense
LRP1B	A1912T	VUS	0.48_1004	missense
LTK	S21N	VUS	0.46_291	missense
LTK	E813*	VUS	0.5_352	nonsense
LTK	E813*	VUS	0.51_565	nonsense
MAGI2	A274T	VUS	0.51_855	missense
MAP3K1	amplification	other_amp	10_exons20of20	NA
MDM2	amplification	known_amp	20_exons11of11	NA
MDM2	amplification	known_amp	7_exons11of11	NA
MDM4	A179G	VUS	0.42_772	missense
MED12	H2116_Q2117insQQQH	VUS	0.37_474	inframeindel
MED12	Q2112H	VUS	0.07_390	missense
MED12	Q2120_Q2121>HQQQQQ	VUS	0.32_483	other
MLL	A67del	VUS	0.11_105	inframeindel
MLL2	L3900_Q3901insQ	VUS	0.35_607	inframeindel
MLL2	L2245V	VUS	0.51_695	missense
MLL2	A2925V	VUS	0.51_729	missense
MLL2	V4305I	VUS	0.49_692	missense
MLL2	MLL2_N/A_rearrangement	likely_SV	20	NA
MSH2	F23L	VUS	0.51_464	missense
MSH2	I735V	VUS	0.49_577	missense
MST1R	S403L	VUS	0.07_378	missense
MUTYH	S332L	VUS	0.78_425	missense
MYO18A	A1273V	VUS	0.19_394	missense
MYST3	E112D	VUS	0.65_1382	missense
MYST3	P1651L	VUS	0.49_531	missense
NCOR1	P749S	VUS	0.5_708	missense
NFKBIA	L274fs*11	VUS	0.21_450	frameshift
NKX2-1	R10Q	VUS	0.88_207	missense
NOTCH1	N755del	VUS	0.45_475	inframeindel
NOTCH1	R703H	VUS	0.47_557	missense
NOTCH1	P2128L	VUS	0.5_687	missense
NOTCH1	P832L	VUS	0.53_356	missense
NOTCH4	D1695N	VUS	0.32_382	missense
NTRK1	G18E	VUS	0.49_1338	missense
NTRK1	G18E	VUS	0.49_250	missense
NTRK1	G18E	VUS	0.46_257	missense
NTRK3	R645C	VUS	0.54_437	missense
PAK3	L48fs*3	VUS	0.34_325	frameshift
PARK2	M1T	VUS	0.44_344	missense
PARK2	R334C	VUS	0.49_461	missense
PARK2	P437L	VUS	0.95_274	missense
PARP4	L785M	VUS	0.2_317	missense
PARP4	G496V	VUS	0.39_608	missense
PAX5	D200fs*41	lik_som	0.56_239	frameshift
PIK3C2B	S721P	VUS	0.35_373	missense
PIK3C2G	E1314K	VUS	0.53_539	missense
PIK3CG	R477C	VUS	0.49_523	missense
PREX2	R746S	VUS	0.49_476	missense
PRKDC	H3039R	VUS	0.51_745	missense
PRKDC	L1707Q	VUS	0.5_699	missense
PRKDC	S1882F	VUS	0.5_628	missense
PRSS8	V6L	VUS	0.46_431	missense
RAF1	V312A	VUS	0.49_529	missense
RANBP2	T2768fs*3	VUS	0.15_558	frameshift
RANBP2	I2585T	VUS	0.47_200	missense
RB1	R656W	VUS	0.46_696	missense
RELN	V2091A	VUS	0.44_502	missense
RNF43	R609W	VUS	0.52_600	missense
RUNX1	G69R	known_som	0.52_518	missense
SETD2	K239fs*5	lik_som	0.84_521	frameshift
SMAD4	SMAD4_SMAD4_rearrangement	other_SV	145	NA
SOX10	A202fs*5	VUS	0.09_427	frameshift
SPTA1	T1522A	VUS	0.53_532	missense
SPTA1	E11D	VUS	0.48_652	missense
SUFU	A425V	VUS	0.05_618	missense
SUFU	R362C	VUS	0.5_479	missense
TP53	C277Y	known_som	0.43_822	missense
TP53	C135Y	known_som	0.02_1424	missense
TP53BP1	P449_I450del	VUS	0.46_564	inframeindel
TP53BP1	E1717L	VUS	0.48_773	missense
TRAF3	loss	known_loss	0_exons10of10	NA
TSC1	P286fs*32	lik_som	0.08_949	frameshift
TSC1	Q792R	VUS	0.51_594	missense
TSC2	loss	known_loss	0_exons41of41	NA
TSC2	S1282_G1285>R	VUS	0.52_303	other
TYRO3	P314L	VUS	0.36_374	missense
WDR90	R784Q	VUS	0.59_205	missense
WISP3	amplification	other_amp	10_exons5of5	NA
WT1	C8S	VUS	0.48_461	missense
ZNF217	T43N	VUS	0.51_1137	missense
ZNF217	Q584H	VUS	0.53_606	missense
ZNRF3	G180E	VUS	0.36_407	missense
